# Supplementary material for: The Development of a Non-Invasive Screening Method Based on Serum microRNAs to Quantify the Percentage of Liver Steatosis
Source: Biomolecules. 2024 Nov 8;14(11):1423. doi: 10.3390/biom14111423 (PMC11592063; doi:10.3390/biom14111423)
Supplement: Supplementary file 1 [file biomolecules-14-01423-s001.zip › Table S1.xlsx]

## Sheet: TableRNAseq liver
Supplementary Table S1: Correlation between liver miRNA levels, assessed by RNAseq, and the magnitude of liver steatosis by different methods
BS obese patients - % lipid in HE-stained digital biopsy image					BS obese patients - MRI-PDFF (Dixon)					Biobank livers - µg TG/ mg prot
miRNA	Avg RPM / miRNA	r Pearson	p value		miRNA	Avg RPM / miRNA	r Pearson	p value		miRNA	Avg RPM / miRNA	r Pearson	p value
6500-3p	26.1068	0.787337	6.31236e-05		34a-5p	11577.4	0.747669	2.67592e-05		23a-3p	22515.1	0.699193	0.000602501
3609	81.3662	0.710353	0.000212009		103a-1-5p/103a-2-5p	159.59	0.723311	6.50316e-05		324-3p	339.143	0.697585	0.00185075
103a-1-5p/103a-2-5p	159.59	0.705092	0.000119269		454-5p	38.8379	0.716428	0.000120381		769-5p	10755	0.681937	0.000927008
744-3p	124.776	0.661435	0.000432278		660-3p	72.7692	0.707153	0.000111611		140-3p	32492.3	0.677443	0.00103239
532-5p	4863.22	0.660092	0.000448292		98-5p	17087	0.70471	0.000120739		181a-2-3p	5906.51	0.674731	0.00110071
34a-5p	11577.4	0.653356	0.000536584		93-5p	25064.2	0.687121	0.000208011		296-5p	74.9487	0.672014	0.00847573
let-7a-3p	3536.62	0.647716	0.000621692		34a-3p	137.75	0.680565	0.000252405		484	10434.3	0.670567	0.00121304
548l	22.7433	0.640437	0.00235031		1180-3p	236.939	0.645083	0.000665268		342-3p	19247	0.628874	0.00297574
98-5p	17087	0.636184	0.000832615		374b-5p	11316.4	0.621414	0.00119051		181a-3p	2843.95	0.622793	0.00335664
454-5p	38.8379	0.629788	0.00128018		744-3p	124.776	0.611692	0.00149215		24-3p	78936.9	0.617354	0.00373082
660-3p	72.7692	0.622945	0.00114815		532-5p	4863.22	0.604538	0.00175386		let-7b-5p	82263.9	0.613307	0.00403108
212-5p	47.0719	0.621808	0.00153716		3609	81.3662	0.595275	0.0034704		145-5p	22726.4	0.604307	0.00477109
301b-3p	22.9487	0.616265	0.00293113		3944-5p	23.4325	0.586069	0.0105886		139-3p	102.637	0.589676	0.0162117
93-5p	25064.2	0.608199	0.00161541		221-3p	8090.94	0.579438	0.00300428		95-3p	891.128	0.582771	0.00700535
34a-3p	137.75	0.60503	0.00173468		6500-3p	26.1068	0.574943	0.0100197		1296-5p	523.5	0.582604	0.00702551
182-5p	355.344	0.6043	0.0023		193a-3p	732.676	0.574837	0.00330069		1180-3p	131.512	0.575172	0.0157115
1180-3p	236.939	0.598833	0.00198971		365a-3p/365b-3p	28945.5	0.57302	0.00342434		187-3p	110.707	0.566894	0.043357
374b-5p	11316.4	0.591201	0.00234713		let-7a-2-3p	38.3367	0.5658	0.00750862		500a-5p	133.782	0.564	0.0148
181b-3p	44.0342	0.58016	0.00732649		802	170.749	0.563356	0.00512352		30a-3p	29564.8	0.561703	0.00995691
376b-5p/376c-5p	150.269	0.577229	0.00314365		let-7a-3p	3536.62	0.550101	0.00535236		452-5p	881.96	0.558562	0.0104728
16-5p	189811	0.563889	0.00410676		296-3p	28.0997	0.547007	0.0230613		15b-5p	4273.73	0.556336	0.0108513
500a-5p	541.802	0.5636	0.0063		3194-5p	27.8836	0.546772	0.0231325		874-3p	1781.2	0.549205	0.0121392
3145-5p	59.5035	0.560592	0.00437979		376b-5p/376c-5p	150.269	0.539359	0.00652982		149-5p	327.844	0.545885	0.0127797
let-7i-5p	75293.6	0.560283	0.00440618		873-5p	65.0702	0.530326	0.0111187		200a-5p	288.231	0.537176	0.0177061
3140-3p	24.4519	0.558828	0.0159189		3182	148.492	0.530145	0.00926571		485-3p	145.121	0.536693	0.0178282
802	170.749	0.556897	0.00577638		3145-5p	59.5035	0.524345	0.00853156		99b-5p	136950	0.534966	0.0150808
15b-3p	377.097	0.546204	0.00575708		3613-3p	379.194	0.523721	0.00862461		10a-5p	3.71253e+06	0.532909	0.0155492
32-3p	560.687	0.535277	0.00703045		548l	22.7433	0.513206	0.0206568		181c-5p	8747.57	0.528638	0.0165597
3182	148.492	0.522824	0.0104772		29a-5p	515.313	0.511063	0.0107041		100-5p	614288	0.522492	0.0181051
600-5p	45.1867	0.521924	0.00889755		1185-5p	57.2769	0.505924	0.0116588		194-3p	2703.68	0.522252	0.0181677
324-5p	1312.71	0.516284	0.00980121		4775	22.9917	0.505684	0.0271879		let-7d-5p	13805.6	0.507289	0.0224266
664a-5p	337.055	0.515517	0.0099298		324-5p	1312.71	0.504781	0.0118804		23c	846.815	0.497289	0.0592866
193a-3p	732.676	0.508112	0.0112442		301b-3p	22.9487	0.500525	0.0208356		874-5p	286.678	0.496905	0.0258214
3664-5p	21.9078	0.506246	0.0269893		186-5p	47273.3	0.493094	0.0143523		139-5p	4991.61	0.49084	0.0279839
130a-5p	52.2362	0.503728	0.0120877		150-5p	9439.45	0.490625	0.0149248		let-7g-3p	1861.06	0.484242	0.0304963
2116-3p	41.2643	0.493751	0.0166452		182-5p	355.344	0.4785	0.0209		744-5p	2002.29	0.480453	0.0320168
let-7a-2-3p	38.3367	0.491812	0.0235437		500a-5p	541.802	0.4757	0.0252		299-5p	183.157	0.479302	0.0441543
873-5p	65.0702	0.49108	0.0202962		664a-5p	337.055	0.471524	0.0200163		224-5p	1218.95	0.478877	0.0326662
106a-3p	32.4687	0.485794	0.0187692		505-3p	12405.2	0.469009	0.0207808		25-3p	121194	0.477691	0.0331618
30a-5p	341693	0.48446	0.0164366		3664-5p	21.9078	0.466203	0.0442264		361-5p	13460	0.474779	0.0344039
221-3p	8090.94	0.484453	0.0164384		130a-5p	52.2362	0.463544	0.0225235		379-3p	124.275	0.471067	0.0563089
942-5p	100.171	0.484086	0.0165323		181b-3p	44.0342	0.461967	0.0403046		323a-3p	104.758	0.469872	0.0423645
216a-5p	232.23	0.478368	0.0180512		32-3p	560.687	0.455511	0.025297		let-7e-3p	145.979	0.466412	0.0796834
642a-5p	34.8834	0.477612	0.0245787		4796-5p	18.8767	0.455468	0.0661719		150-5p	10192.6	0.46523	0.0387324
3944-5p	23.4325	0.470309	0.0488811		590-3p	5437.45	0.448243	0.0280375		204-5p	5624.64	0.460679	0.0409384
548aa/548ap-3p/548t-3p	130.947	0.468571	0.0209163		92a-1-5p	36.1806	0.446944	0.0285513		376a-3p	1087.88	0.457977	0.0744386
150-5p	9439.45	0.466716	0.0214983		2116-3p	41.2643	0.442661	0.0344103		320a/b/c/d	14301.4	0.455789	0.0434157
181a-2-3p	2111.22	0.462546	0.022854		29b-1-5p	56.1625	0.439782	0.0315214		93-5p	26198.3	0.4491	0.0537
106b-5p	14094.1	0.462516	0.0228639		624-5p	376.64	0.438437	0.032106		5701	119.19	0.439868	0.0772549
32-5p	5896.55	0.460305	0.0236105		let-7i-5p	75293.6	0.429664	0.036132		505-3p	3714.45	0.438322	0.0532193
152-3p	37197.8	0.45791	0.0244413		152-3p	37197.8	0.427484	0.0371922		200b-3p	7992.66	0.431483	0.0574861
4775	22.9917	0.457315	0.0489968		539-5p	69.0253	0.425878	0.0379885		574-3p	19226.2	0.427537	0.0600638
590-3p	5437.45	0.454375	0.0257105		600-5p	45.1867	0.421163	0.0404052		30e-3p	43228.5	0.423536	0.0627654
592	537.043	0.453728	0.0259486		548ad-5p/548ae-5p/548ay-5p/548b-5p/548d-5p	540.472	0.420469	0.0407712		29b-2-5p	151.061	0.422339	0.0808169
505-3p	12405.2	0.44978	0.027439		15b-3p	377.097	0.419772	0.0411411		5589-3p	623.068	0.417256	0.075502
365a-3p/365b-3p	28945.5	0.449219	0.0276561		let-7b-5p	183213	0.418185	0.0419928		23b-3p	166745	0.417041	0.0673453
let-7b-5p	183213	0.43971	0.0315527		212-5p	47.0719	0.407508	0.0535966		7706	1032.88	0.417025	0.0673569
362-3p	1623.37	0.434659	0.0337936		19b-3p	39864.3	0.402957	0.0508931		10b-5p	320923	0.413877	0.0696652
185-5p	6036.44	0.431993	0.0350263		362-3p	1623.37	0.400947	0.0521696		214-3p	4071.62	0.412249	0.0708825
22-5p	4823.94	0.43013	0.0359086		1249-3p	247.07	0.396657	0.0549783		199a-5p	27415.9	0.4116	0.0713722
1185-5p	57.2769	0.427755	0.037059		548aa/548ap-3p/548t-3p	130.947	0.394898	0.0561631		365b-3p	8227.18	0.409315	0.0731153
10395-3p	77.9048	0.424626	0.0434248		548am-5p/548au-5p/548c-5p/548o-5p	502.56	0.39447	0.0564541		362-5p	6723.18	0.408868	0.0734601
3928-3p	26.4079	0.423776	0.0796818		10395-3p	77.9048	0.39037	0.0655344		30c-2-3p	1614.51	0.408607	0.0736624
548o-3p	100.806	0.422209	0.0398591		32-5p	5896.55	0.389397	0.0599959		382-5p	282.042	0.406721	0.0751334
619-5p	42.0537	0.413676	0.0623031		let-7c-3p	183.212	0.388713	0.0604862		501-3p	8893.25	0.403827	0.0774327
217-5p	770.778	0.408036	0.047775		628-5p	813.794	0.385909	0.0625283		128-1-5p	335.554	0.401728	0.0791331
450a-1-3p	167.802	0.407055	0.0483655		342-3p	8054.98	0.383023	0.0646853		1307-3p	2857.39	0.400042	0.0805191
3199-5p	36.8583	0.406634	0.0752016		421	554.898	0.382456	0.0651158		let-7b-3p	7984.76	0.398439	0.0910953
421	554.898	0.406299	0.0488242		93-3p	551.367	0.381894	0.0721408		34a-5p	20591.2	0.3946	0.0946
15b-5p	17961	0.404631	0.0498485		501-3p	407.727	0.375531	0.0705516		106b-3p	3206.61	0.385041	0.0936528
183-5p	277.632	0.404172	0.0501331		495-3p	1058.13	0.375506	0.0705719		182-5p	11063.6	0.384108	0.0945187
let-7b-3p	1066.68	0.402015	0.0514884		619-5p	42.0537	0.372264	0.0965487		32-5p	5736.89	-0.373754	0.100452
3613-3p	379.194	0.4008	0.0522639		let-7b-3p	1066.68	0.372043	0.073417		374a-3p	29604.6	-0.379811	0.0985812
624-5p	376.64	0.399901	0.0528443		376a-2-5p	76.8781	0.371323	0.0810741		590-3p	3368.18	-0.380073	0.0983304
let-7f-1-3p	278.118	0.3977	0.0542848		942-5p	100.171	0.371035	0.0742618		30a-5p	1.46482e+06	-0.381366	0.0970969
628-5p	813.794	0.394601	0.0563649		30a-5p	341693	0.358122	0.0857422		24-2-5p	388.981	-0.384422	0.0942268
548ad-5p/548ae-5p/548ay-5p/548b-5p/548d-5p	540.472	0.394119	0.0566936		335-3p	2578.13	0.355253	0.0884645		19a-3p	48671.1	-0.385368	0.0933505
16-1-3p	37.7587	0.392873	0.0866129		3664-3p	69.8238	0.35297	0.0906773		548au-5p/548c-5p/548o-5p/548am-5p	334.086	-0.38982	0.0893091
148b-3p	34646.7	0.388988	0.0602886		656-3p	282.474	0.35268	0.090961		362-3p	339.521	-0.390296	0.0888848
3688-3p	32.3839	0.388837	0.0901902		484	5746.96	0.347614	0.0960295		29a-3p	68007.9	-0.390606	0.088609
374a-5p	56712.4	0.383307	0.064471		664b-3p	339.807	0.346961	0.0966981		451a	51882.9	-0.395315	0.0845001
18a-5p	1664.59	0.382779	0.0648701		185-5p	6036.44	0.344396	0.0993565		411-5p	15833.5	-0.398328	0.0819467
501-3p	407.727	0.381752	0.0656533		29c-5p	2092.55	0.343796	0.0999856		369-3p	1291.59	-0.403436	0.0777472
181b-5p	8388.48	0.373009	0.0726147		194-5p	987012	-0.343734	0.100052		3591-5p	6098.2	-0.410987	0.0718369
29b-1-5p	56.1625	0.372202	0.0732845		24-2-5p	1831.35	-0.354273	0.0894097		628-5p	270.375	-0.422418	0.0635364
92b-3p	571.52	0.371129	0.0741829		542-5p	64.6196	-0.356395	0.0950735		499a-5p	447.596	-0.424534	0.0620833
484	5746.96	0.369009	0.075981		488-3p	95.2847	-0.372314	0.0965011		455-5p	27988.8	-0.424741	0.0619427
1185-1-3p/1185-2-3p	70.61	0.368892	0.0911341		653-5p	126.618	-0.378573	0.0681229		301a-3p	5613.33	-0.431776	0.0572983
548ai/570-5p	43.2569	0.364393	0.0954581		1-3p	6257.25	-0.386463	0.0621204		143-3p	3.2905e+06	-0.438	0.0607
25-3p	34499.8	0.362828	0.0814132		885-3p	914.898	-0.389644	0.0598193		126-5p	975940	-0.440162	0.0521131
363-3p	1523.25	0.362109	0.082064		151a-3p	29613.2	-0.390195	0.0594277		17-3p	1577.49	-0.446437	0.0484743
216b-5p	448.441	0.361779	0.0823642		143-5p	2566.39	-0.408001	0.0477963		3912-3p	515.937	-0.447534	0.0478583
889-3p	910.421	0.359571	0.0843915		9-3p	514.617	-0.409451	0.0469336		26b-5p	599588	-0.450179	0.0463984
656-3p	282.474	0.353537	0.0901235		4662b	97.2106	-0.4161	0.0482831		145-3p	6905.29	-0.452	0.052
186-5p	47273.3	0.351231	0.0923901		194-3p	1902.07	-0.420024	0.041007		3145-3p	102.47	-0.4606	0.08402
10401-3p	182.818	0.350652	0.092966		4662a-5p	582.117	-0.433523	0.0343147		122-3p	88486.1	-0.465105	0.0387918
383-5p	187.967	0.349499	0.0941202		9-5p	1177.59	-0.439423	0.0316768		5699-5p	231.896	-0.466271	0.0441912
548p	195.06	0.34753	0.0961157		192-5p	1.04926e+06	-0.458194	0.0243417		let-7a-3p	6329.35	-0.467966	0.0374512
16-2-3p	1923.64	0.347095	0.0965601		145-3p	10560.9	-0.4617	0.0266		4677-3p	1173.07	-0.478478	0.0328325
12136	7805.67	0.346985	0.0966727		1247-5p	92.3657	-0.467308	0.0283188		340-5p	121786	-0.488797	0.0287438
450a-2-3p	118.38	0.346172	0.0975102		345-5p	7494.29	-0.472343	0.0197726		539-3p	629.575	-0.491008	0.0327822
7705	62.3654	0.343517	0.10028		143-3p	1.70922e+06	-0.530333	0.00767947		98-5p	81762	-0.492632	0.0273306
190a-5p	575.655	-0.345131	0.0985888							2467-5p	561.466	-0.494526	0.0266533
194-5p	987012	-0.346429	0.0972444							548f-5p	225.991	-0.494954	0.0367664
590-5p	97.7176	-0.346851	0.0968104							382-3p	643.981	-0.511186	0.0212478
1-3p	6257.25	-0.363514	0.0807966							548ap-3p/548t-3p/548aa	600.295	-0.516368	0.0236081
483-5p	1168.7	-0.36355	0.0807644							101-5p	3858.71	-0.517326	0.0194915
145-5p	86373.2	-0.373267	0.0724017							15a-3p	20790.3	-0.517837	0.0193508
320a-3p/320b/320c/320d/320e	23686.6	-0.384264	0.063751							4775	256.121	-0.520529	0.0267805
30c-2-3p	901.332	-0.391072	0.0588076							188-5p	306.645	-0.522219	0.0181762
145-3p	10560.9	-0.3918	0.0645							660-5p	19777.5	-0.525358	0.0173708
4662a-5p	582.117	-0.394465	0.0564575							let-7f-2-3p	1746.72	-0.525596	0.0173107
4662b	97.2106	-0.396764	0.0608641							101-3p	1.45246e+06	-0.536275	0.0147886
423-5p	5215.87	-0.407439	0.0481335							190a-5p	1517.39	-0.536451	0.0147496
151a-3p	29613.2	-0.408586	0.0474467							103a-2-5p	822.997	-0.541363	0.0203265
143-5p	2566.39	-0.424546	0.0386594							30d-3p	4841.02	-0.543148	0.0133279
143-3p	1.70922e+06	-0.430626	0.0356719							1247-5p	393.895	-0.544168	0.0293183
148a-3p	1.49231e+06	-0.433983	0.0341028							144-5p	1234.97	-0.545717	0.0156535
30c-1-3p	351.427	-0.435223	0.033537							192-5p	1.31599e+07	-0.546254	0.0127071
5690	42.53	-0.437399	0.0368716							5590-5p	104.63	-0.547742	0.0425989
1247-5p	92.3657	-0.469444	0.0275085							454-3p	4409.58	-0.549839	0.0120198
5590-3p	260.752	-0.47833	0.0180616							4662a-5p	1017.19	-0.556728	0.0107838
345-5p	7494.29	-0.59565	0.00213269							548aq-3p	644.454	-0.562501	0.00982923
192-5p	1.04926e+06	-0.603519	0.00179414							548d-5p	133.717	-0.564913	0.0181363
										33b-5p	2938.9	-0.566446	0.00921728
										136-5p	1726.2	-0.567308	0.00908782
										144-3p	2027.33	-0.5748	0.00802352
										26a-2-3p	1533.99	-0.581019	0.00721955
										1307-5p	19909.7	-0.584	0.00685815
										148a-3p	1.08549e+07	-0.588692	0.00631964
										542-3p	7145.64	-0.598501	0.00530542
										580-3p	130.167	-0.611065	0.015517
										30e-5p	470347	-0.614584	0.00393428
										136-3p	11841.3	-0.618113	0.00367661
										651-5p	1501	-0.646079	0.00208751
										450b-5p	4007.24	-0.652917	0.00180239
										374b-3p	892.342	-0.665135	0.00137396
										29c-3p	41893.3	-0.671457	0.00118826
										652-5p	106.609	-0.676928	0.0028391
										653-5p	110.016	-0.684941	0.00483894
										138-5p	432.831	-0.716793	0.00391653
										95-5p	127.318	-0.72363	0.00343839
										450a-5p	2705.73	-0.773854	6.24867e-05
										556-3p	245.913	-0.788063	0.000102686
