# Supplementary material for: The Development of a Non-Invasive Screening Method Based on Serum microRNAs to Quantify the Percentage of Liver Steatosis
Source: Biomolecules. 2024 Nov 8;14(11):1423. doi: 10.3390/biom14111423 (PMC11592063; doi:10.3390/biom14111423)
Supplement: Supplementary file 1 [file biomolecules-14-01423-s001.zip › Table S2.xlsx]

## Sheet: Table S2
	Table S2: Potential involvement of miRNAs correlating with steatosis in metabolic pathways related to lipid and glucose metabolism, according to in silico analysis in miRSystem*.
							Liver/serum miRNAs correlating with % of steatosis
	TARGETED PATHWAY	SOURCE	Total nº of genes	nº of miRNA target genes	Functional category ranking score	Examples of targeted genes in the pathway	miR-122-5p	miR-143/145-3p	miR-182-5p	miR-192-5p	miR-32-5p	miR-34a-5p	miR-500a-5p	miR-93-5p	miR-98-5p
	Nuclear receptor transcription pathway	REACTOME	51	20	1.386	ESR1, HNF4A, PXR, GR, LRH-1, PPARA, RARG, THRA	X	X	X		X	X	X	X	X
	CHREBP2 pathway	BIOCARTA	44	17	1.329	MLX, PRKACB, PPP2CB, PPP2R3A, YWHAG		X	X	X	X	X	X	X	X
	PPARA pathway	BIOCARTA	58	22	1.206	PPARA, PGC1A, ACOX1, NFKBIA, NCOA1, NRIP1	X	X	X	X	X	X	X	X	X
	Insulin signaling pathway	KEGG	137	38	1.146	INSR, IRS2, PIK3CG, AKT3, TSC1, PPP1CC, GYS1, FOXO1	X	X	X	X	X	X	X	X	X
	Metabolism of lipids and lipoproteins	REACTOME	292	61	1.062	ACSL4/1, ELOVL4, MGLL, AGPAT1, BAAT, CROT, FAR1	X	X	X	X	X	X	X	X	X
	Fatty acid triacylglycerol and ketone body metabolism	REACTOME	112	26	0.863	ACSL4/1, ELOVL4, MGLL, AGPAT1, GK, LPIN1, ACOX1	X	X	X	X	X	X	X	X	X
	Regulation of lipid metabolism by PPARalpha	REACTOME	55	17	0.838	PPARA, ACOX1, ACSL1, ABCA1, SULT2A1, TNFRSF21			X	X	X	X	X	X	X
	Transport of glucose, other sugars, bile salts, organic acids..	REACTOME	96	25	0.825	SLC44A1, SLC16A1, SLC22A5, SLC2A3/4, SLC5A9	X	X	X	X	X	X	X	X	X
	Glucose metabolism	REACTOME	62	15	0.771	ALDOA, PC, PFKB3, GYG2, GYS1, PFKFB4, PGK1, PGM1	X	X	X	X	X	X		X	X
	Pyruvate metabolism and citric acid (TCA) cycle	REACTOME	40	13	0.694	CS, IDH1, LDHA, PDPR, SDHC, SUCLA2	X			X	X	X	X	X	X
	Oxidative phosphorylation	KEGG	132	9	0.607	ATP6V1A, COX8C, NDUFC2, SDHC		X			X	X	X	X	X
	Glucagon signaling in metabolic regulation	REACTOME	33	9	0.585	PRKACB, ADCY2/3, GNG5, PRKAR2B			X	X	X	X		X	X
	Glycerophospholipid metabolism	KEGG	79	15	0.542	AGPAT1, CHKA, DGKI, ETNK1, LPGAT1, MBOAT2, PLA2G3		X	X		X	X		X	X
	* miRSystem: http://mirsystem.cgm.ntu.edu.tw/
